# Supplementary material for: Metacognition for Spelling in Higher Education Students with Dyslexia: Is There Evidence for the Dual Burden Hypothesis?
Source: PLoS One. 2014 Sep 5;9(9):e106550. doi: 10.1371/journal.pone.0106550 (PMC4156348; doi:10.1371/journal.pone.0106550)
Supplement: File S1 — This is a text file with the raw data. For each participant and each trial of the dictation and the proofreading task, it says how certain the participant felt and whether the answer was correct or not. (TSV) [file pone.0106550.s001.tsv]

subject	iswrong	sayswrong	group	task
1	wrong	not certain	dyslexic	reading
1	wrong	not certain	dyslexic	reading
1	wrong	not certain	dyslexic	reading
1	wrong	not certain	dyslexic	reading
1	wrong	not certain	dyslexic	reading
1	wrong	not certain	dyslexic	reading
1	wrong	not certain	dyslexic	reading
1	wrong	not certain	dyslexic	reading
1	wrong	not certain	dyslexic	reading
1	wrong	almost certain	dyslexic	reading
1	wrong	almost certain	dyslexic	reading
1	wrong	almost certain	dyslexic	reading
1	wrong	almost certain	dyslexic	reading
1	wrong	almost certain	dyslexic	reading
1	correct	almost certain	dyslexic	reading
1	correct	very certain	dyslexic	reading
1	correct	very certain	dyslexic	reading
1	correct	very certain	dyslexic	reading
1	correct	very certain	dyslexic	reading
1	correct	very certain	dyslexic	reading
2	wrong	not certain	dyslexic	reading
2	wrong	not certain	dyslexic	reading
2	wrong	not certain	dyslexic	reading
2	wrong	almost certain	dyslexic	reading
2	wrong	almost certain	dyslexic	reading
2	wrong	almost certain	dyslexic	reading
2	wrong	almost certain	dyslexic	reading
2	wrong	almost certain	dyslexic	reading
2	wrong	almost certain	dyslexic	reading
2	wrong	almost certain	dyslexic	reading
2	wrong	almost certain	dyslexic	reading
2	wrong	almost certain	dyslexic	reading
2	wrong	almost certain	dyslexic	reading
2	wrong	almost certain	dyslexic	reading
2	correct	almost certain	dyslexic	reading
2	wrong	very certain	dyslexic	reading
2	wrong	very certain	dyslexic	reading
2	wrong	very certain	dyslexic	reading
2	correct	very certain	dyslexic	reading
2	correct	very certain	dyslexic	reading
3	wrong	not certain	dyslexic	reading
3	wrong	not certain	dyslexic	reading
3	correct	not certain	dyslexic	reading
3	wrong	almost certain	dyslexic	reading
3	wrong	almost certain	dyslexic	reading
3	wrong	almost certain	dyslexic	reading
3	wrong	almost certain	dyslexic	reading
3	correct	almost certain	dyslexic	reading
3	correct	almost certain	dyslexic	reading
3	correct	almost certain	dyslexic	reading
3	correct	almost certain	dyslexic	reading
3	wrong	very certain	dyslexic	reading
3	wrong	very certain	dyslexic	reading
3	wrong	very certain	dyslexic	reading
3	wrong	very certain	dyslexic	reading
3	correct	very certain	dyslexic	reading
3	correct	very certain	dyslexic	reading
3	correct	very certain	dyslexic	reading
3	correct	very certain	dyslexic	reading
3	correct	very certain	dyslexic	reading
4	wrong	not certain	dyslexic	reading
4	wrong	not certain	dyslexic	reading
4	wrong	not certain	dyslexic	reading
4	wrong	not certain	dyslexic	reading
4	wrong	not certain	dyslexic	reading
4	wrong	not certain	dyslexic	reading
4	wrong	almost certain	dyslexic	reading
4	wrong	almost certain	dyslexic	reading
4	wrong	almost certain	dyslexic	reading
4	correct	almost certain	dyslexic	reading
4	correct	almost certain	dyslexic	reading
4	correct	almost certain	dyslexic	reading
4	correct	almost certain	dyslexic	reading
4	correct	almost certain	dyslexic	reading
4	correct	almost certain	dyslexic	reading
4	correct	very certain	dyslexic	reading
4	correct	very certain	dyslexic	reading
4	correct	very certain	dyslexic	reading
4	correct	very certain	dyslexic	reading
4	correct	very certain	dyslexic	reading
5	wrong	not certain	dyslexic	reading
5	wrong	not certain	dyslexic	reading
5	wrong	not certain	dyslexic	reading
5	wrong	not certain	dyslexic	reading
5	wrong	not certain	dyslexic	reading
5	wrong	almost certain	dyslexic	reading
5	wrong	almost certain	dyslexic	reading
5	wrong	almost certain	dyslexic	reading
5	wrong	almost certain	dyslexic	reading
5	wrong	almost certain	dyslexic	reading
5	correct	almost certain	dyslexic	reading
5	correct	almost certain	dyslexic	reading
5	wrong	very certain	dyslexic	reading
5	wrong	very certain	dyslexic	reading
5	wrong	very certain	dyslexic	reading
5	wrong	very certain	dyslexic	reading
5	correct	very certain	dyslexic	reading
5	correct	very certain	dyslexic	reading
5	correct	very certain	dyslexic	reading
5	correct	very certain	dyslexic	reading
6	wrong	not certain	dyslexic	reading
6	wrong	not certain	dyslexic	reading
6	correct	not certain	dyslexic	reading
6	correct	not certain	dyslexic	reading
6	correct	not certain	dyslexic	reading
6	wrong	almost certain	dyslexic	reading
6	wrong	almost certain	dyslexic	reading
6	wrong	almost certain	dyslexic	reading
6	wrong	almost certain	dyslexic	reading
6	correct	almost certain	dyslexic	reading
6	correct	almost certain	dyslexic	reading
6	correct	almost certain	dyslexic	reading
6	correct	almost certain	dyslexic	reading
6	correct	almost certain	dyslexic	reading
6	correct	almost certain	dyslexic	reading
6	correct	almost certain	dyslexic	reading
6	wrong	very certain	dyslexic	reading
6	wrong	very certain	dyslexic	reading
6	wrong	very certain	dyslexic	reading
6	wrong	very certain	dyslexic	reading
7	wrong	not certain	dyslexic	reading
7	wrong	almost certain	dyslexic	reading
7	wrong	almost certain	dyslexic	reading
7	wrong	almost certain	dyslexic	reading
7	wrong	almost certain	dyslexic	reading
7	wrong	almost certain	dyslexic	reading
7	correct	almost certain	dyslexic	reading
7	correct	almost certain	dyslexic	reading
7	correct	almost certain	dyslexic	reading
7	correct	almost certain	dyslexic	reading
7	wrong	very certain	dyslexic	reading
7	wrong	very certain	dyslexic	reading
7	wrong	very certain	dyslexic	reading
7	wrong	very certain	dyslexic	reading
7	correct	very certain	dyslexic	reading
7	correct	very certain	dyslexic	reading
7	correct	very certain	dyslexic	reading
7	correct	very certain	dyslexic	reading
7	correct	very certain	dyslexic	reading
7	correct	very certain	dyslexic	reading
8	correct	not certain	dyslexic	reading
8	correct	not certain	dyslexic	reading
8	correct	not certain	dyslexic	reading
8	wrong	almost certain	dyslexic	reading
8	wrong	almost certain	dyslexic	reading
8	wrong	almost certain	dyslexic	reading
8	wrong	almost certain	dyslexic	reading
8	wrong	almost certain	dyslexic	reading
8	wrong	almost certain	dyslexic	reading
8	correct	almost certain	dyslexic	reading
8	correct	almost certain	dyslexic	reading
8	correct	almost certain	dyslexic	reading
8	correct	almost certain	dyslexic	reading
8	wrong	very certain	dyslexic	reading
8	wrong	very certain	dyslexic	reading
8	wrong	very certain	dyslexic	reading
8	wrong	very certain	dyslexic	reading
8	wrong	very certain	dyslexic	reading
8	correct	very certain	dyslexic	reading
8	correct	very certain	dyslexic	reading
9	wrong	not certain	dyslexic	reading
9	wrong	not certain	dyslexic	reading
9	wrong	not certain	dyslexic	reading
9	wrong	not certain	dyslexic	reading
9	wrong	not certain	dyslexic	reading
9	wrong	not certain	dyslexic	reading
9	wrong	not certain	dyslexic	reading
9	wrong	not certain	dyslexic	reading
9	correct	not certain	dyslexic	reading
9	correct	not certain	dyslexic	reading
9	wrong	almost certain	dyslexic	reading
9	wrong	almost certain	dyslexic	reading
9	correct	almost certain	dyslexic	reading
9	correct	very certain	dyslexic	reading
9	correct	very certain	dyslexic	reading
9	correct	very certain	dyslexic	reading
9	correct	very certain	dyslexic	reading
9	correct	very certain	dyslexic	reading
9	correct	very certain	dyslexic	reading
9	correct	very certain	dyslexic	reading
10	wrong	not certain	dyslexic	reading
10	wrong	not certain	dyslexic	reading
10	wrong	not certain	dyslexic	reading
10	wrong	not certain	dyslexic	reading
10	wrong	not certain	dyslexic	reading
10	wrong	not certain	dyslexic	reading
10	correct	not certain	dyslexic	reading
10	wrong	almost certain	dyslexic	reading
10	wrong	almost certain	dyslexic	reading
10	wrong	almost certain	dyslexic	reading
10	wrong	almost certain	dyslexic	reading
10	correct	almost certain	dyslexic	reading
10	wrong	very certain	dyslexic	reading
10	wrong	very certain	dyslexic	reading
10	correct	very certain	dyslexic	reading
10	correct	very certain	dyslexic	reading
10	correct	very certain	dyslexic	reading
10	correct	very certain	dyslexic	reading
10	correct	very certain	dyslexic	reading
10	correct	very certain	dyslexic	reading
11	wrong	not certain	dyslexic	reading
11	wrong	not certain	dyslexic	reading
11	correct	not certain	dyslexic	reading
11	correct	not certain	dyslexic	reading
11	wrong	almost certain	dyslexic	reading
11	wrong	almost certain	dyslexic	reading
11	wrong	almost certain	dyslexic	reading
11	wrong	almost certain	dyslexic	reading
11	wrong	almost certain	dyslexic	reading
11	wrong	almost certain	dyslexic	reading
11	correct	almost certain	dyslexic	reading
11	correct	almost certain	dyslexic	reading
11	correct	almost certain	dyslexic	reading
11	correct	almost certain	dyslexic	reading
11	wrong	very certain	dyslexic	reading
11	wrong	very certain	dyslexic	reading
11	wrong	very certain	dyslexic	reading
11	wrong	very certain	dyslexic	reading
11	correct	very certain	dyslexic	reading
11	correct	very certain	dyslexic	reading
12	wrong	almost certain	dyslexic	reading
12	wrong	almost certain	dyslexic	reading
12	wrong	almost certain	dyslexic	reading
12	wrong	almost certain	dyslexic	reading
12	wrong	almost certain	dyslexic	reading
12	wrong	almost certain	dyslexic	reading
12	wrong	almost certain	dyslexic	reading
12	wrong	almost certain	dyslexic	reading
12	correct	almost certain	dyslexic	reading
12	correct	almost certain	dyslexic	reading
12	correct	almost certain	dyslexic	reading
12	wrong	very certain	dyslexic	reading
12	wrong	very certain	dyslexic	reading
12	wrong	very certain	dyslexic	reading
12	correct	very certain	dyslexic	reading
12	correct	very certain	dyslexic	reading
12	correct	very certain	dyslexic	reading
12	correct	very certain	dyslexic	reading
12	correct	very certain	dyslexic	reading
12	correct	very certain	dyslexic	reading
13	wrong	not certain	dyslexic	reading
13	wrong	not certain	dyslexic	reading
13	wrong	not certain	dyslexic	reading
13	wrong	not certain	dyslexic	reading
13	wrong	almost certain	dyslexic	reading
13	wrong	almost certain	dyslexic	reading
13	wrong	almost certain	dyslexic	reading
13	wrong	almost certain	dyslexic	reading
13	correct	almost certain	dyslexic	reading
13	correct	almost certain	dyslexic	reading
13	correct	almost certain	dyslexic	reading
13	correct	almost certain	dyslexic	reading
13	correct	almost certain	dyslexic	reading
13	wrong	very certain	dyslexic	reading
13	wrong	very certain	dyslexic	reading
13	correct	very certain	dyslexic	reading
13	correct	very certain	dyslexic	reading
13	correct	very certain	dyslexic	reading
13	correct	very certain	dyslexic	reading
13	correct	very certain	dyslexic	reading
14	wrong	not certain	dyslexic	reading
14	correct	not certain	dyslexic	reading
14	correct	not certain	dyslexic	reading
14	correct	not certain	dyslexic	reading
14	correct	not certain	dyslexic	reading
14	correct	not certain	dyslexic	reading
14	wrong	almost certain	dyslexic	reading
14	wrong	almost certain	dyslexic	reading
14	correct	almost certain	dyslexic	reading
14	correct	almost certain	dyslexic	reading
14	correct	almost certain	dyslexic	reading
14	correct	almost certain	dyslexic	reading
14	correct	almost certain	dyslexic	reading
14	correct	almost certain	dyslexic	reading
14	correct	almost certain	dyslexic	reading
14	wrong	very certain	dyslexic	reading
14	correct	very certain	dyslexic	reading
14	correct	very certain	dyslexic	reading
14	correct	very certain	dyslexic	reading
14	correct	very certain	dyslexic	reading
15	correct	not certain	dyslexic	reading
15	wrong	almost certain	dyslexic	reading
15	wrong	almost certain	dyslexic	reading
15	wrong	almost certain	dyslexic	reading
15	correct	almost certain	dyslexic	reading
15	correct	almost certain	dyslexic	reading
15	correct	almost certain	dyslexic	reading
15	correct	almost certain	dyslexic	reading
15	wrong	very certain	dyslexic	reading
15	wrong	very certain	dyslexic	reading
15	wrong	very certain	dyslexic	reading
15	wrong	very certain	dyslexic	reading
15	wrong	very certain	dyslexic	reading
15	wrong	very certain	dyslexic	reading
15	correct	very certain	dyslexic	reading
15	correct	very certain	dyslexic	reading
15	correct	very certain	dyslexic	reading
15	correct	very certain	dyslexic	reading
15	correct	very certain	dyslexic	reading
15	correct	very certain	dyslexic	reading
16	wrong	not certain	dyslexic	reading
16	wrong	not certain	dyslexic	reading
16	wrong	not certain	dyslexic	reading
16	wrong	not certain	dyslexic	reading
16	correct	not certain	dyslexic	reading
16	correct	not certain	dyslexic	reading
16	wrong	almost certain	dyslexic	reading
16	wrong	almost certain	dyslexic	reading
16	wrong	almost certain	dyslexic	reading
16	correct	almost certain	dyslexic	reading
16	correct	almost certain	dyslexic	reading
16	correct	almost certain	dyslexic	reading
16	correct	almost certain	dyslexic	reading
16	wrong	very certain	dyslexic	reading
16	wrong	very certain	dyslexic	reading
16	wrong	very certain	dyslexic	reading
16	wrong	very certain	dyslexic	reading
16	correct	very certain	dyslexic	reading
16	correct	very certain	dyslexic	reading
16	correct	very certain	dyslexic	reading
17	wrong	not certain	dyslexic	reading
17	wrong	not certain	dyslexic	reading
17	wrong	not certain	dyslexic	reading
17	wrong	not certain	dyslexic	reading
17	wrong	not certain	dyslexic	reading
17	wrong	almost certain	dyslexic	reading
17	wrong	almost certain	dyslexic	reading
17	wrong	almost certain	dyslexic	reading
17	correct	almost certain	dyslexic	reading
17	correct	almost certain	dyslexic	reading
17	correct	almost certain	dyslexic	reading
17	correct	almost certain	dyslexic	reading
17	correct	almost certain	dyslexic	reading
17	correct	almost certain	dyslexic	reading
17	correct	almost certain	dyslexic	reading
17	wrong	very certain	dyslexic	reading
17	wrong	very certain	dyslexic	reading
17	correct	very certain	dyslexic	reading
17	correct	very certain	dyslexic	reading
17	correct	very certain	dyslexic	reading
18	wrong	not certain	dyslexic	reading
18	wrong	not certain	dyslexic	reading
18	wrong	not certain	dyslexic	reading
18	wrong	not certain	dyslexic	reading
18	wrong	not certain	dyslexic	reading
18	correct	not certain	dyslexic	reading
18	wrong	almost certain	dyslexic	reading
18	wrong	almost certain	dyslexic	reading
18	wrong	almost certain	dyslexic	reading
18	wrong	almost certain	dyslexic	reading
18	wrong	almost certain	dyslexic	reading
18	correct	almost certain	dyslexic	reading
18	correct	almost certain	dyslexic	reading
18	correct	almost certain	dyslexic	reading
18	wrong	very certain	dyslexic	reading
18	wrong	very certain	dyslexic	reading
18	correct	very certain	dyslexic	reading
18	correct	very certain	dyslexic	reading
18	correct	very certain	dyslexic	reading
18	correct	very certain	dyslexic	reading
19	wrong	not certain	dyslexic	reading
19	wrong	not certain	dyslexic	reading
19	wrong	almost certain	dyslexic	reading
19	wrong	almost certain	dyslexic	reading
19	wrong	almost certain	dyslexic	reading
19	wrong	almost certain	dyslexic	reading
19	wrong	almost certain	dyslexic	reading
19	wrong	almost certain	dyslexic	reading
19	correct	almost certain	dyslexic	reading
19	correct	almost certain	dyslexic	reading
19	correct	almost certain	dyslexic	reading
19	correct	almost certain	dyslexic	reading
19	correct	almost certain	dyslexic	reading
19	correct	almost certain	dyslexic	reading
19	correct	almost certain	dyslexic	reading
19	wrong	very certain	dyslexic	reading
19	wrong	very certain	dyslexic	reading
19	correct	very certain	dyslexic	reading
19	correct	very certain	dyslexic	reading
19	correct	very certain	dyslexic	reading
20	wrong	not certain	dyslexic	reading
20	wrong	almost certain	dyslexic	reading
20	wrong	almost certain	dyslexic	reading
20	wrong	almost certain	dyslexic	reading
20	wrong	almost certain	dyslexic	reading
20	wrong	almost certain	dyslexic	reading
20	wrong	almost certain	dyslexic	reading
20	wrong	almost certain	dyslexic	reading
20	correct	almost certain	dyslexic	reading
20	correct	almost certain	dyslexic	reading
20	correct	almost certain	dyslexic	reading
20	correct	almost certain	dyslexic	reading
20	correct	almost certain	dyslexic	reading
20	correct	almost certain	dyslexic	reading
20	wrong	very certain	dyslexic	reading
20	wrong	very certain	dyslexic	reading
20	wrong	very certain	dyslexic	reading
20	correct	very certain	dyslexic	reading
20	correct	very certain	dyslexic	reading
20	correct	very certain	dyslexic	reading
21	wrong	not certain	dyslexic	reading
21	wrong	not certain	dyslexic	reading
21	wrong	not certain	dyslexic	reading
21	wrong	not certain	dyslexic	reading
21	wrong	not certain	dyslexic	reading
21	wrong	not certain	dyslexic	reading
21	wrong	not certain	dyslexic	reading
21	wrong	not certain	dyslexic	reading
21	wrong	not certain	dyslexic	reading
21	wrong	almost certain	dyslexic	reading
21	wrong	almost certain	dyslexic	reading
21	wrong	almost certain	dyslexic	reading
21	wrong	almost certain	dyslexic	reading
21	wrong	almost certain	dyslexic	reading
21	correct	almost certain	dyslexic	reading
21	correct	very certain	dyslexic	reading
21	correct	very certain	dyslexic	reading
21	correct	very certain	dyslexic	reading
21	correct	very certain	dyslexic	reading
21	correct	very certain	dyslexic	reading
22	wrong	not certain	dyslexic	reading
22	wrong	not certain	dyslexic	reading
22	wrong	not certain	dyslexic	reading
22	wrong	not certain	dyslexic	reading
22	wrong	not certain	dyslexic	reading
22	wrong	not certain	dyslexic	reading
22	wrong	not certain	dyslexic	reading
22	wrong	not certain	dyslexic	reading
22	wrong	not certain	dyslexic	reading
22	wrong	not certain	dyslexic	reading
22	correct	not certain	dyslexic	reading
22	wrong	almost certain	dyslexic	reading
22	wrong	almost certain	dyslexic	reading
22	wrong	almost certain	dyslexic	reading
22	correct	almost certain	dyslexic	reading
22	correct	almost certain	dyslexic	reading
22	correct	almost certain	dyslexic	reading
22	wrong	very certain	dyslexic	reading
22	wrong	very certain	dyslexic	reading
22	correct	very certain	dyslexic	reading
23	wrong	not certain	dyslexic	reading
23	wrong	not certain	dyslexic	reading
23	correct	not certain	dyslexic	reading
23	wrong	almost certain	dyslexic	reading
23	wrong	almost certain	dyslexic	reading
23	wrong	almost certain	dyslexic	reading
23	wrong	almost certain	dyslexic	reading
23	correct	almost certain	dyslexic	reading
23	correct	almost certain	dyslexic	reading
23	correct	very certain	dyslexic	reading
23	correct	very certain	dyslexic	reading
23	correct	very certain	dyslexic	reading
23	correct	very certain	dyslexic	reading
23	correct	very certain	dyslexic	reading
23	correct	very certain	dyslexic	reading
23	correct	very certain	dyslexic	reading
23	correct	very certain	dyslexic	reading
23	correct	very certain	dyslexic	reading
23	correct	very certain	dyslexic	reading
23	correct	very certain	dyslexic	reading
24	correct	not certain	dyslexic	reading
24	wrong	almost certain	dyslexic	reading
24	wrong	almost certain	dyslexic	reading
24	wrong	almost certain	dyslexic	reading
24	wrong	almost certain	dyslexic	reading
24	wrong	almost certain	dyslexic	reading
24	wrong	almost certain	dyslexic	reading
24	wrong	almost certain	dyslexic	reading
24	correct	almost certain	dyslexic	reading
24	correct	almost certain	dyslexic	reading
24	correct	almost certain	dyslexic	reading
24	wrong	very certain	dyslexic	reading
24	wrong	very certain	dyslexic	reading
24	wrong	very certain	dyslexic	reading
24	wrong	very certain	dyslexic	reading
24	correct	very certain	dyslexic	reading
24	correct	very certain	dyslexic	reading
24	correct	very certain	dyslexic	reading
24	correct	very certain	dyslexic	reading
24	correct	very certain	dyslexic	reading
25	wrong	not certain	dyslexic	reading
25	wrong	not certain	dyslexic	reading
25	correct	not certain	dyslexic	reading
25	correct	not certain	dyslexic	reading
25	correct	not certain	dyslexic	reading
25	correct	not certain	dyslexic	reading
25	correct	not certain	dyslexic	reading
25	wrong	almost certain	dyslexic	reading
25	wrong	almost certain	dyslexic	reading
25	wrong	almost certain	dyslexic	reading
25	correct	almost certain	dyslexic	reading
25	correct	almost certain	dyslexic	reading
25	correct	almost certain	dyslexic	reading
25	correct	almost certain	dyslexic	reading
25	correct	almost certain	dyslexic	reading
25	wrong	very certain	dyslexic	reading
25	wrong	very certain	dyslexic	reading
25	wrong	very certain	dyslexic	reading
25	wrong	very certain	dyslexic	reading
25	correct	very certain	dyslexic	reading
26	wrong	not certain	dyslexic	reading
26	wrong	not certain	dyslexic	reading
26	wrong	not certain	dyslexic	reading
26	wrong	not certain	dyslexic	reading
26	wrong	not certain	dyslexic	reading
26	wrong	not certain	dyslexic	reading
26	wrong	not certain	dyslexic	reading
26	wrong	almost certain	dyslexic	reading
26	wrong	almost certain	dyslexic	reading
26	wrong	almost certain	dyslexic	reading
26	wrong	almost certain	dyslexic	reading
26	correct	almost certain	dyslexic	reading
26	correct	almost certain	dyslexic	reading
26	correct	almost certain	dyslexic	reading
26	correct	very certain	dyslexic	reading
26	correct	very certain	dyslexic	reading
26	correct	very certain	dyslexic	reading
26	correct	very certain	dyslexic	reading
26	correct	very certain	dyslexic	reading
26	correct	very certain	dyslexic	reading
27	wrong	not certain	dyslexic	reading
27	wrong	not certain	dyslexic	reading
27	wrong	not certain	dyslexic	reading
27	correct	not certain	dyslexic	reading
27	wrong	almost certain	dyslexic	reading
27	wrong	almost certain	dyslexic	reading
27	wrong	almost certain	dyslexic	reading
27	correct	almost certain	dyslexic	reading
27	correct	almost certain	dyslexic	reading
27	correct	almost certain	dyslexic	reading
27	correct	almost certain	dyslexic	reading
27	correct	almost certain	dyslexic	reading
27	correct	almost certain	dyslexic	reading
27	correct	almost certain	dyslexic	reading
27	correct	almost certain	dyslexic	reading
27	correct	almost certain	dyslexic	reading
27	wrong	very certain	dyslexic	reading
27	correct	very certain	dyslexic	reading
27	correct	very certain	dyslexic	reading
27	correct	very certain	dyslexic	reading
28	wrong	not certain	dyslexic	reading
28	correct	not certain	dyslexic	reading
28	wrong	almost certain	dyslexic	reading
28	wrong	almost certain	dyslexic	reading
28	wrong	almost certain	dyslexic	reading
28	wrong	almost certain	dyslexic	reading
28	wrong	almost certain	dyslexic	reading
28	wrong	almost certain	dyslexic	reading
28	correct	almost certain	dyslexic	reading
28	correct	almost certain	dyslexic	reading
28	correct	almost certain	dyslexic	reading
28	correct	almost certain	dyslexic	reading
28	correct	almost certain	dyslexic	reading
28	correct	almost certain	dyslexic	reading
28	correct	almost certain	dyslexic	reading
28	wrong	very certain	dyslexic	reading
28	correct	very certain	dyslexic	reading
28	correct	very certain	dyslexic	reading
28	correct	very certain	dyslexic	reading
28	correct	very certain	dyslexic	reading
29	wrong	not certain	dyslexic	reading
29	wrong	not certain	dyslexic	reading
29	wrong	not certain	dyslexic	reading
29	wrong	not certain	dyslexic	reading
29	wrong	not certain	dyslexic	reading
29	wrong	not certain	dyslexic	reading
29	correct	not certain	dyslexic	reading
29	correct	not certain	dyslexic	reading
29	wrong	almost certain	dyslexic	reading
29	wrong	almost certain	dyslexic	reading
29	wrong	almost certain	dyslexic	reading
29	wrong	almost certain	dyslexic	reading
29	correct	almost certain	dyslexic	reading
29	correct	almost certain	dyslexic	reading
29	correct	almost certain	dyslexic	reading
29	correct	almost certain	dyslexic	reading
29	correct	almost certain	dyslexic	reading
29	wrong	very certain	dyslexic	reading
29	correct	very certain	dyslexic	reading
29	correct	very certain	dyslexic	reading
30	wrong	not certain	dyslexic	reading
30	wrong	almost certain	dyslexic	reading
30	wrong	almost certain	dyslexic	reading
30	wrong	almost certain	dyslexic	reading
30	wrong	almost certain	dyslexic	reading
30	wrong	almost certain	dyslexic	reading
30	wrong	almost certain	dyslexic	reading
30	wrong	almost certain	dyslexic	reading
30	correct	almost certain	dyslexic	reading
30	correct	almost certain	dyslexic	reading
30	correct	almost certain	dyslexic	reading
30	correct	almost certain	dyslexic	reading
30	wrong	very certain	dyslexic	reading
30	wrong	very certain	dyslexic	reading
30	wrong	very certain	dyslexic	reading
30	wrong	very certain	dyslexic	reading
30	correct	very certain	dyslexic	reading
30	correct	very certain	dyslexic	reading
30	correct	very certain	dyslexic	reading
30	correct	very certain	dyslexic	reading
31	wrong	not certain	dyslexic	reading
31	wrong	not certain	dyslexic	reading
31	wrong	not certain	dyslexic	reading
31	wrong	not certain	dyslexic	reading
31	wrong	not certain	dyslexic	reading
31	wrong	not certain	dyslexic	reading
31	correct	not certain	dyslexic	reading
31	wrong	almost certain	dyslexic	reading
31	correct	almost certain	dyslexic	reading
31	correct	almost certain	dyslexic	reading
31	correct	almost certain	dyslexic	reading
31	correct	almost certain	dyslexic	reading
31	correct	almost certain	dyslexic	reading
31	correct	almost certain	dyslexic	reading
31	wrong	very certain	dyslexic	reading
31	wrong	very certain	dyslexic	reading
31	wrong	very certain	dyslexic	reading
31	wrong	very certain	dyslexic	reading
31	correct	very certain	dyslexic	reading
31	correct	very certain	dyslexic	reading
32	wrong	not certain	dyslexic	reading
32	wrong	almost certain	dyslexic	reading
32	wrong	almost certain	dyslexic	reading
32	wrong	almost certain	dyslexic	reading
32	wrong	almost certain	dyslexic	reading
32	correct	almost certain	dyslexic	reading
32	correct	almost certain	dyslexic	reading
32	correct	almost certain	dyslexic	reading
32	correct	almost certain	dyslexic	reading
32	correct	almost certain	dyslexic	reading
32	correct	almost certain	dyslexic	reading
32	correct	almost certain	dyslexic	reading
32	correct	almost certain	dyslexic	reading
32	correct	almost certain	dyslexic	reading
32	wrong	very certain	dyslexic	reading
32	wrong	very certain	dyslexic	reading
32	correct	very certain	dyslexic	reading
32	correct	very certain	dyslexic	reading
32	correct	very certain	dyslexic	reading
32	correct	very certain	dyslexic	reading
33	wrong	not certain	dyslexic	reading
33	wrong	not certain	dyslexic	reading
33	wrong	not certain	dyslexic	reading
33	wrong	not certain	dyslexic	reading
33	correct	not certain	dyslexic	reading
33	wrong	almost certain	dyslexic	reading
33	wrong	almost certain	dyslexic	reading
33	wrong	almost certain	dyslexic	reading
33	wrong	almost certain	dyslexic	reading
33	wrong	almost certain	dyslexic	reading
33	correct	almost certain	dyslexic	reading
33	correct	almost certain	dyslexic	reading
33	wrong	very certain	dyslexic	reading
33	correct	very certain	dyslexic	reading
33	correct	very certain	dyslexic	reading
33	correct	very certain	dyslexic	reading
33	correct	very certain	dyslexic	reading
33	correct	very certain	dyslexic	reading
33	correct	very certain	dyslexic	reading
33	correct	very certain	dyslexic	reading
34	wrong	not certain	dyslexic	reading
34	wrong	not certain	dyslexic	reading
34	wrong	not certain	dyslexic	reading
34	wrong	almost certain	dyslexic	reading
34	wrong	almost certain	dyslexic	reading
34	wrong	almost certain	dyslexic	reading
34	wrong	almost certain	dyslexic	reading
34	wrong	almost certain	dyslexic	reading
34	wrong	almost certain	dyslexic	reading
34	correct	almost certain	dyslexic	reading
34	wrong	very certain	dyslexic	reading
34	wrong	very certain	dyslexic	reading
34	correct	very certain	dyslexic	reading
34	correct	very certain	dyslexic	reading
34	correct	very certain	dyslexic	reading
34	correct	very certain	dyslexic	reading
34	correct	very certain	dyslexic	reading
34	correct	very certain	dyslexic	reading
34	correct	very certain	dyslexic	reading
34	correct	very certain	dyslexic	reading
35	wrong	not certain	dyslexic	reading
35	wrong	not certain	dyslexic	reading
35	wrong	not certain	dyslexic	reading
35	correct	not certain	dyslexic	reading
35	wrong	almost certain	dyslexic	reading
35	wrong	almost certain	dyslexic	reading
35	wrong	almost certain	dyslexic	reading
35	correct	almost certain	dyslexic	reading
35	correct	almost certain	dyslexic	reading
35	wrong	very certain	dyslexic	reading
35	correct	very certain	dyslexic	reading
35	correct	very certain	dyslexic	reading
35	correct	very certain	dyslexic	reading
35	correct	very certain	dyslexic	reading
35	correct	very certain	dyslexic	reading
35	correct	very certain	dyslexic	reading
35	correct	very certain	dyslexic	reading
35	correct	very certain	dyslexic	reading
35	correct	very certain	dyslexic	reading
35	correct	very certain	dyslexic	reading
36	wrong	not certain	dyslexic	reading
36	wrong	not certain	dyslexic	reading
36	wrong	not certain	dyslexic	reading
36	wrong	not certain	dyslexic	reading
36	wrong	not certain	dyslexic	reading
36	wrong	not certain	dyslexic	reading
36	wrong	not certain	dyslexic	reading
36	wrong	almost certain	dyslexic	reading
36	wrong	almost certain	dyslexic	reading
36	wrong	almost certain	dyslexic	reading
36	wrong	almost certain	dyslexic	reading
36	correct	very certain	dyslexic	reading
36	correct	very certain	dyslexic	reading
36	correct	very certain	dyslexic	reading
36	correct	very certain	dyslexic	reading
36	correct	very certain	dyslexic	reading
36	correct	very certain	dyslexic	reading
36	correct	very certain	dyslexic	reading
36	correct	very certain	dyslexic	reading
36	correct	very certain	dyslexic	reading
37	wrong	not certain	dyslexic	reading
37	wrong	not certain	dyslexic	reading
37	wrong	not certain	dyslexic	reading
37	wrong	not certain	dyslexic	reading
37	wrong	not certain	dyslexic	reading
37	correct	not certain	dyslexic	reading
37	correct	not certain	dyslexic	reading
37	correct	not certain	dyslexic	reading
37	correct	not certain	dyslexic	reading
37	wrong	almost certain	dyslexic	reading
37	wrong	almost certain	dyslexic	reading
37	correct	almost certain	dyslexic	reading
37	correct	almost certain	dyslexic	reading
37	correct	almost certain	dyslexic	reading
37	correct	very certain	dyslexic	reading
37	correct	very certain	dyslexic	reading
37	correct	very certain	dyslexic	reading
37	correct	very certain	dyslexic	reading
37	correct	very certain	dyslexic	reading
37	correct	very certain	dyslexic	reading
38	wrong	not certain	dyslexic	reading
38	wrong	not certain	dyslexic	reading
38	wrong	not certain	dyslexic	reading
38	wrong	almost certain	dyslexic	reading
38	wrong	almost certain	dyslexic	reading
38	wrong	almost certain	dyslexic	reading
38	wrong	almost certain	dyslexic	reading
38	wrong	almost certain	dyslexic	reading
38	wrong	almost certain	dyslexic	reading
38	correct	almost certain	dyslexic	reading
38	correct	almost certain	dyslexic	reading
38	correct	almost certain	dyslexic	reading
38	correct	almost certain	dyslexic	reading
38	correct	very certain	dyslexic	reading
38	correct	very certain	dyslexic	reading
38	correct	very certain	dyslexic	reading
38	correct	very certain	dyslexic	reading
38	correct	very certain	dyslexic	reading
38	correct	very certain	dyslexic	reading
38	correct	very certain	dyslexic	reading
39	wrong	not certain	dyslexic	reading
39	wrong	not certain	dyslexic	reading
39	correct	not certain	dyslexic	reading
39	correct	not certain	dyslexic	reading
39	correct	not certain	dyslexic	reading
39	wrong	almost certain	dyslexic	reading
39	correct	almost certain	dyslexic	reading
39	correct	almost certain	dyslexic	reading
39	correct	almost certain	dyslexic	reading
39	correct	almost certain	dyslexic	reading
39	correct	almost certain	dyslexic	reading
39	correct	almost certain	dyslexic	reading
39	correct	almost certain	dyslexic	reading
39	correct	almost certain	dyslexic	reading
39	correct	almost certain	dyslexic	reading
39	correct	almost certain	dyslexic	reading
39	correct	almost certain	dyslexic	reading
39	correct	very certain	dyslexic	reading
39	correct	very certain	dyslexic	reading
39	correct	very certain	dyslexic	reading
40	wrong	not certain	dyslexic	reading
40	wrong	not certain	dyslexic	reading
40	correct	not certain	dyslexic	reading
40	correct	not certain	dyslexic	reading
40	wrong	almost certain	dyslexic	reading
40	wrong	almost certain	dyslexic	reading
40	wrong	almost certain	dyslexic	reading
40	wrong	almost certain	dyslexic	reading
40	wrong	almost certain	dyslexic	reading
40	wrong	almost certain	dyslexic	reading
40	correct	almost certain	dyslexic	reading
40	correct	almost certain	dyslexic	reading
40	correct	almost certain	dyslexic	reading
40	correct	almost certain	dyslexic	reading
40	correct	almost certain	dyslexic	reading
40	wrong	very certain	dyslexic	reading
40	wrong	very certain	dyslexic	reading
40	correct	very certain	dyslexic	reading
40	correct	very certain	dyslexic	reading
40	correct	very certain	dyslexic	reading
41	wrong	not certain	dyslexic	reading
41	wrong	not certain	dyslexic	reading
41	wrong	not certain	dyslexic	reading
41	wrong	not certain	dyslexic	reading
41	wrong	almost certain	dyslexic	reading
41	wrong	almost certain	dyslexic	reading
41	correct	almost certain	dyslexic	reading
41	correct	almost certain	dyslexic	reading
41	correct	almost certain	dyslexic	reading
41	correct	almost certain	dyslexic	reading
41	correct	almost certain	dyslexic	reading
41	correct	almost certain	dyslexic	reading
41	correct	almost certain	dyslexic	reading
41	wrong	very certain	dyslexic	reading
41	wrong	very certain	dyslexic	reading
41	wrong	very certain	dyslexic	reading
41	correct	very certain	dyslexic	reading
41	correct	very certain	dyslexic	reading
41	correct	very certain	dyslexic	reading
41	correct	very certain	dyslexic	reading
42	wrong	not certain	dyslexic	reading
42	wrong	not certain	dyslexic	reading
42	wrong	not certain	dyslexic	reading
42	wrong	not certain	dyslexic	reading
42	wrong	not certain	dyslexic	reading
42	wrong	not certain	dyslexic	reading
42	wrong	not certain	dyslexic	reading
42	wrong	almost certain	dyslexic	reading
42	wrong	almost certain	dyslexic	reading
42	correct	almost certain	dyslexic	reading
42	wrong	very certain	dyslexic	reading
42	correct	very certain	dyslexic	reading
42	correct	very certain	dyslexic	reading
42	correct	very certain	dyslexic	reading
42	correct	very certain	dyslexic	reading
42	correct	very certain	dyslexic	reading
42	correct	very certain	dyslexic	reading
42	correct	very certain	dyslexic	reading
42	correct	very certain	dyslexic	reading
42	correct	very certain	dyslexic	reading
43	wrong	not certain	dyslexic	reading
43	wrong	not certain	dyslexic	reading
43	wrong	almost certain	dyslexic	reading
43	wrong	almost certain	dyslexic	reading
43	wrong	almost certain	dyslexic	reading
43	correct	almost certain	dyslexic	reading
43	wrong	very certain	dyslexic	reading
43	wrong	very certain	dyslexic	reading
43	wrong	very certain	dyslexic	reading
43	wrong	very certain	dyslexic	reading
43	wrong	very certain	dyslexic	reading
43	wrong	very certain	dyslexic	reading
43	wrong	very certain	dyslexic	reading
43	wrong	very certain	dyslexic	reading
43	wrong	very certain	dyslexic	reading
43	correct	very certain	dyslexic	reading
43	correct	very certain	dyslexic	reading
43	correct	very certain	dyslexic	reading
43	correct	very certain	dyslexic	reading
43	correct	very certain	dyslexic	reading
44	wrong	not certain	dyslexic	reading
44	wrong	not certain	dyslexic	reading
44	wrong	not certain	dyslexic	reading
44	wrong	not certain	dyslexic	reading
44	wrong	almost certain	dyslexic	reading
44	wrong	almost certain	dyslexic	reading
44	wrong	almost certain	dyslexic	reading
44	wrong	almost certain	dyslexic	reading
44	wrong	almost certain	dyslexic	reading
44	wrong	almost certain	dyslexic	reading
44	correct	almost certain	dyslexic	reading
44	correct	almost certain	dyslexic	reading
44	correct	almost certain	dyslexic	reading
44	correct	almost certain	dyslexic	reading
44	correct	almost certain	dyslexic	reading
44	wrong	very certain	dyslexic	reading
44	wrong	very certain	dyslexic	reading
44	wrong	very certain	dyslexic	reading
44	wrong	very certain	dyslexic	reading
44	wrong	very certain	dyslexic	reading
45	wrong	not certain	dyslexic	reading
45	wrong	not certain	dyslexic	reading
45	wrong	not certain	dyslexic	reading
45	wrong	not certain	dyslexic	reading
45	wrong	almost certain	dyslexic	reading
45	wrong	almost certain	dyslexic	reading
45	wrong	almost certain	dyslexic	reading
45	wrong	almost certain	dyslexic	reading
45	wrong	almost certain	dyslexic	reading
45	wrong	almost certain	dyslexic	reading
45	correct	almost certain	dyslexic	reading
45	correct	almost certain	dyslexic	reading
45	correct	almost certain	dyslexic	reading
45	correct	almost certain	dyslexic	reading
45	correct	almost certain	dyslexic	reading
45	wrong	very certain	dyslexic	reading
45	wrong	very certain	dyslexic	reading
45	wrong	very certain	dyslexic	reading
45	wrong	very certain	dyslexic	reading
45	wrong	very certain	dyslexic	reading
46	wrong	not certain	dyslexic	reading
46	correct	not certain	dyslexic	reading
46	correct	not certain	dyslexic	reading
46	correct	not certain	dyslexic	reading
46	wrong	almost certain	dyslexic	reading
46	wrong	almost certain	dyslexic	reading
46	wrong	almost certain	dyslexic	reading
46	wrong	almost certain	dyslexic	reading
46	wrong	almost certain	dyslexic	reading
46	correct	almost certain	dyslexic	reading
46	correct	almost certain	dyslexic	reading
46	correct	almost certain	dyslexic	reading
46	correct	almost certain	dyslexic	reading
46	wrong	very certain	dyslexic	reading
46	wrong	very certain	dyslexic	reading
46	wrong	very certain	dyslexic	reading
46	wrong	very certain	dyslexic	reading
46	wrong	very certain	dyslexic	reading
46	correct	very certain	dyslexic	reading
46	correct	very certain	dyslexic	reading
47	wrong	not certain	dyslexic	reading
47	wrong	not certain	dyslexic	reading
47	wrong	not certain	dyslexic	reading
47	wrong	not certain	dyslexic	reading
47	wrong	not certain	dyslexic	reading
47	wrong	not certain	dyslexic	reading
47	wrong	not certain	dyslexic	reading
47	wrong	not certain	dyslexic	reading
47	wrong	almost certain	dyslexic	reading
47	wrong	almost certain	dyslexic	reading
47	wrong	almost certain	dyslexic	reading
47	wrong	almost certain	dyslexic	reading
47	wrong	almost certain	dyslexic	reading
47	correct	almost certain	dyslexic	reading
47	correct	almost certain	dyslexic	reading
47	correct	almost certain	dyslexic	reading
47	wrong	very certain	dyslexic	reading
47	wrong	very certain	dyslexic	reading
47	wrong	very certain	dyslexic	reading
47	wrong	very certain	dyslexic	reading
48	wrong	not certain	dyslexic	reading
48	wrong	not certain	dyslexic	reading
48	wrong	not certain	dyslexic	reading
48	wrong	not certain	dyslexic	reading
48	wrong	not certain	dyslexic	reading
48	wrong	almost certain	dyslexic	reading
48	wrong	almost certain	dyslexic	reading
48	wrong	almost certain	dyslexic	reading
48	wrong	almost certain	dyslexic	reading
48	wrong	almost certain	dyslexic	reading
48	wrong	almost certain	dyslexic	reading
48	correct	almost certain	dyslexic	reading
48	correct	almost certain	dyslexic	reading
48	wrong	very certain	dyslexic	reading
48	wrong	very certain	dyslexic	reading
48	wrong	very certain	dyslexic	reading
48	correct	very certain	dyslexic	reading
48	correct	very certain	dyslexic	reading
48	correct	very certain	dyslexic	reading
48	correct	very certain	dyslexic	reading
49	wrong	not certain	dyslexic	reading
49	wrong	not certain	dyslexic	reading
49	wrong	not certain	dyslexic	reading
49	wrong	not certain	dyslexic	reading
49	wrong	not certain	dyslexic	reading
49	wrong	not certain	dyslexic	reading
49	wrong	not certain	dyslexic	reading
49	wrong	not certain	dyslexic	reading
49	wrong	almost certain	dyslexic	reading
49	wrong	almost certain	dyslexic	reading
49	wrong	almost certain	dyslexic	reading
49	wrong	almost certain	dyslexic	reading
49	correct	almost certain	dyslexic	reading
49	wrong	very certain	dyslexic	reading
49	wrong	very certain	dyslexic	reading
49	correct	very certain	dyslexic	reading
49	correct	very certain	dyslexic	reading
49	correct	very certain	dyslexic	reading
49	correct	very certain	dyslexic	reading
49	correct	very certain	dyslexic	reading
50	wrong	not certain	dyslexic	reading
50	correct	not certain	dyslexic	reading
50	correct	not certain	dyslexic	reading
50	correct	not certain	dyslexic	reading
50	correct	not certain	dyslexic	reading
50	correct	not certain	dyslexic	reading
50	correct	not certain	dyslexic	reading
50	wrong	almost certain	dyslexic	reading
50	wrong	almost certain	dyslexic	reading
50	wrong	almost certain	dyslexic	reading
50	wrong	almost certain	dyslexic	reading
50	correct	almost certain	dyslexic	reading
50	correct	almost certain	dyslexic	reading
50	wrong	very certain	dyslexic	reading
50	wrong	very certain	dyslexic	reading
50	wrong	very certain	dyslexic	reading
50	wrong	very certain	dyslexic	reading
50	wrong	very certain	dyslexic	reading
50	wrong	very certain	dyslexic	reading
50	correct	very certain	dyslexic	reading
51	wrong	not certain	dyslexic	reading
51	wrong	not certain	dyslexic	reading
51	wrong	almost certain	dyslexic	reading
51	wrong	almost certain	dyslexic	reading
51	wrong	almost certain	dyslexic	reading
51	wrong	almost certain	dyslexic	reading
51	wrong	almost certain	dyslexic	reading
51	wrong	almost certain	dyslexic	reading
51	wrong	almost certain	dyslexic	reading
51	wrong	almost certain	dyslexic	reading
51	correct	almost certain	dyslexic	reading
51	correct	almost certain	dyslexic	reading
51	correct	almost certain	dyslexic	reading
51	wrong	very certain	dyslexic	reading
51	wrong	very certain	dyslexic	reading
51	wrong	very certain	dyslexic	reading
51	wrong	very certain	dyslexic	reading
51	correct	very certain	dyslexic	reading
51	correct	very certain	dyslexic	reading
51	correct	very certain	dyslexic	reading
52	wrong	not certain	dyslexic	reading
52	wrong	not certain	dyslexic	reading
52	wrong	not certain	dyslexic	reading
52	wrong	not certain	dyslexic	reading
52	correct	not certain	dyslexic	reading
52	correct	not certain	dyslexic	reading
52	wrong	almost certain	dyslexic	reading
52	wrong	almost certain	dyslexic	reading
52	wrong	almost certain	dyslexic	reading
52	wrong	almost certain	dyslexic	reading
52	correct	almost certain	dyslexic	reading
52	correct	almost certain	dyslexic	reading
52	correct	almost certain	dyslexic	reading
52	correct	almost certain	dyslexic	reading
52	wrong	very certain	dyslexic	reading
52	wrong	very certain	dyslexic	reading
52	correct	very certain	dyslexic	reading
52	correct	very certain	dyslexic	reading
52	correct	very certain	dyslexic	reading
52	correct	very certain	dyslexic	reading
53	wrong	not certain	dyslexic	reading
53	wrong	not certain	dyslexic	reading
53	wrong	not certain	dyslexic	reading
53	wrong	not certain	dyslexic	reading
53	correct	not certain	dyslexic	reading
53	wrong	almost certain	dyslexic	reading
53	wrong	almost certain	dyslexic	reading
53	correct	almost certain	dyslexic	reading
53	correct	almost certain	dyslexic	reading
53	correct	almost certain	dyslexic	reading
53	wrong	very certain	dyslexic	reading
53	wrong	very certain	dyslexic	reading
53	wrong	very certain	dyslexic	reading
53	correct	very certain	dyslexic	reading
53	correct	very certain	dyslexic	reading
53	correct	very certain	dyslexic	reading
53	correct	very certain	dyslexic	reading
53	correct	very certain	dyslexic	reading
53	correct	very certain	dyslexic	reading
53	correct	very certain	dyslexic	reading
54	wrong	almost certain	dyslexic	reading
54	wrong	almost certain	dyslexic	reading
54	wrong	almost certain	dyslexic	reading
54	wrong	almost certain	dyslexic	reading
54	correct	almost certain	dyslexic	reading
54	correct	almost certain	dyslexic	reading
54	wrong	very certain	dyslexic	reading
54	wrong	very certain	dyslexic	reading
54	wrong	very certain	dyslexic	reading
54	wrong	very certain	dyslexic	reading
54	wrong	very certain	dyslexic	reading
54	correct	very certain	dyslexic	reading
54	correct	very certain	dyslexic	reading
54	correct	very certain	dyslexic	reading
54	correct	very certain	dyslexic	reading
54	correct	very certain	dyslexic	reading
54	correct	very certain	dyslexic	reading
54	correct	very certain	dyslexic	reading
54	correct	very certain	dyslexic	reading
54	correct	very certain	dyslexic	reading
55	wrong	not certain	dyslexic	reading
55	wrong	not certain	dyslexic	reading
55	wrong	almost certain	dyslexic	reading
55	wrong	almost certain	dyslexic	reading
55	wrong	almost certain	dyslexic	reading
55	wrong	almost certain	dyslexic	reading
55	wrong	almost certain	dyslexic	reading
55	wrong	almost certain	dyslexic	reading
55	wrong	almost certain	dyslexic	reading
55	wrong	almost certain	dyslexic	reading
55	correct	almost certain	dyslexic	reading
55	correct	almost certain	dyslexic	reading
55	wrong	very certain	dyslexic	reading
55	correct	very certain	dyslexic	reading
55	correct	very certain	dyslexic	reading
55	correct	very certain	dyslexic	reading
55	correct	very certain	dyslexic	reading
55	correct	very certain	dyslexic	reading
55	correct	very certain	dyslexic	reading
55	correct	very certain	dyslexic	reading
56	wrong	not certain	dyslexic	reading
56	wrong	not certain	dyslexic	reading
56	wrong	not certain	dyslexic	reading
56	wrong	not certain	dyslexic	reading
56	wrong	not certain	dyslexic	reading
56	wrong	not certain	dyslexic	reading
56	wrong	almost certain	dyslexic	reading
56	wrong	almost certain	dyslexic	reading
56	wrong	almost certain	dyslexic	reading
56	wrong	almost certain	dyslexic	reading
56	wrong	almost certain	dyslexic	reading
56	wrong	almost certain	dyslexic	reading
56	wrong	almost certain	dyslexic	reading
56	correct	almost certain	dyslexic	reading
56	correct	almost certain	dyslexic	reading
56	correct	almost certain	dyslexic	reading
56	correct	almost certain	dyslexic	reading
56	correct	very certain	dyslexic	reading
56	correct	very certain	dyslexic	reading
56	correct	very certain	dyslexic	reading
57	wrong	not certain	dyslexic	reading
57	wrong	almost certain	dyslexic	reading
57	correct	almost certain	dyslexic	reading
57	correct	almost certain	dyslexic	reading
57	correct	almost certain	dyslexic	reading
57	correct	almost certain	dyslexic	reading
57	correct	almost certain	dyslexic	reading
57	correct	almost certain	dyslexic	reading
57	correct	almost certain	dyslexic	reading
57	wrong	very certain	dyslexic	reading
57	wrong	very certain	dyslexic	reading
57	wrong	very certain	dyslexic	reading
57	wrong	very certain	dyslexic	reading
57	wrong	very certain	dyslexic	reading
57	wrong	very certain	dyslexic	reading
57	correct	very certain	dyslexic	reading
57	correct	very certain	dyslexic	reading
57	correct	very certain	dyslexic	reading
57	correct	very certain	dyslexic	reading
57	correct	very certain	dyslexic	reading
58	wrong	not certain	dyslexic	reading
58	wrong	not certain	dyslexic	reading
58	wrong	not certain	dyslexic	reading
58	wrong	not certain	dyslexic	reading
58	wrong	not certain	dyslexic	reading
58	wrong	not certain	dyslexic	reading
58	correct	not certain	dyslexic	reading
58	correct	not certain	dyslexic	reading
58	correct	not certain	dyslexic	reading
58	correct	not certain	dyslexic	reading
58	correct	not certain	dyslexic	reading
58	wrong	almost certain	dyslexic	reading
58	wrong	almost certain	dyslexic	reading
58	correct	almost certain	dyslexic	reading
58	correct	almost certain	dyslexic	reading
58	correct	almost certain	dyslexic	reading
58	correct	almost certain	dyslexic	reading
58	wrong	very certain	dyslexic	reading
58	wrong	very certain	dyslexic	reading
58	correct	very certain	dyslexic	reading
59	wrong	not certain	dyslexic	reading
59	wrong	not certain	dyslexic	reading
59	wrong	not certain	dyslexic	reading
59	wrong	almost certain	dyslexic	reading
59	wrong	almost certain	dyslexic	reading
59	wrong	almost certain	dyslexic	reading
59	correct	almost certain	dyslexic	reading
59	correct	almost certain	dyslexic	reading
59	wrong	very certain	dyslexic	reading
59	correct	very certain	dyslexic	reading
59	correct	very certain	dyslexic	reading
59	correct	very certain	dyslexic	reading
59	correct	very certain	dyslexic	reading
59	correct	very certain	dyslexic	reading
59	correct	very certain	dyslexic	reading
59	correct	very certain	dyslexic	reading
59	correct	very certain	dyslexic	reading
59	correct	very certain	dyslexic	reading
59	correct	very certain	dyslexic	reading
59	correct	very certain	dyslexic	reading
60	wrong	not certain	dyslexic	reading
60	wrong	not certain	dyslexic	reading
60	wrong	not certain	dyslexic	reading
60	wrong	not certain	dyslexic	reading
60	wrong	not certain	dyslexic	reading
60	wrong	not certain	dyslexic	reading
60	wrong	not certain	dyslexic	reading
60	wrong	almost certain	dyslexic	reading
60	wrong	almost certain	dyslexic	reading
60	wrong	almost certain	dyslexic	reading
60	wrong	almost certain	dyslexic	reading
60	wrong	almost certain	dyslexic	reading
60	wrong	almost certain	dyslexic	reading
60	correct	almost certain	dyslexic	reading
60	correct	almost certain	dyslexic	reading
60	correct	almost certain	dyslexic	reading
60	correct	very certain	dyslexic	reading
60	correct	very certain	dyslexic	reading
60	correct	very certain	dyslexic	reading
60	correct	very certain	dyslexic	reading
61	wrong	not certain	dyslexic	reading
61	correct	not certain	dyslexic	reading
61	wrong	almost certain	dyslexic	reading
61	wrong	almost certain	dyslexic	reading
61	wrong	almost certain	dyslexic	reading
61	wrong	almost certain	dyslexic	reading
61	wrong	almost certain	dyslexic	reading
61	wrong	almost certain	dyslexic	reading
61	wrong	almost certain	dyslexic	reading
61	correct	almost certain	dyslexic	reading
61	correct	almost certain	dyslexic	reading
61	correct	almost certain	dyslexic	reading
61	correct	almost certain	dyslexic	reading
61	correct	almost certain	dyslexic	reading
61	correct	almost certain	dyslexic	reading
61	correct	almost certain	dyslexic	reading
61	correct	almost certain	dyslexic	reading
61	correct	very certain	dyslexic	reading
61	correct	very certain	dyslexic	reading
61	correct	very certain	dyslexic	reading
62	wrong	not certain	dyslexic	reading
62	wrong	not certain	dyslexic	reading
62	wrong	not certain	dyslexic	reading
62	wrong	not certain	dyslexic	reading
62	wrong	not certain	dyslexic	reading
62	wrong	not certain	dyslexic	reading
62	wrong	not certain	dyslexic	reading
62	wrong	almost certain	dyslexic	reading
62	correct	almost certain	dyslexic	reading
62	correct	almost certain	dyslexic	reading
62	correct	almost certain	dyslexic	reading
62	wrong	very certain	dyslexic	reading
62	wrong	very certain	dyslexic	reading
62	wrong	very certain	dyslexic	reading
62	wrong	very certain	dyslexic	reading
62	wrong	very certain	dyslexic	reading
62	wrong	very certain	dyslexic	reading
62	wrong	very certain	dyslexic	reading
62	correct	very certain	dyslexic	reading
62	correct	very certain	dyslexic	reading
63	wrong	not certain	dyslexic	reading
63	wrong	not certain	dyslexic	reading
63	wrong	not certain	dyslexic	reading
63	wrong	almost certain	dyslexic	reading
63	wrong	almost certain	dyslexic	reading
63	wrong	almost certain	dyslexic	reading
63	wrong	almost certain	dyslexic	reading
63	wrong	almost certain	dyslexic	reading
63	wrong	almost certain	dyslexic	reading
63	wrong	almost certain	dyslexic	reading
63	correct	almost certain	dyslexic	reading
63	wrong	very certain	dyslexic	reading
63	wrong	very certain	dyslexic	reading
63	wrong	very certain	dyslexic	reading
63	wrong	very certain	dyslexic	reading
63	wrong	very certain	dyslexic	reading
63	wrong	very certain	dyslexic	reading
63	correct	very certain	dyslexic	reading
63	correct	very certain	dyslexic	reading
63	correct	very certain	dyslexic	reading
64	wrong	not certain	dyslexic	reading
64	wrong	not certain	dyslexic	reading
64	correct	not certain	dyslexic	reading
64	correct	not certain	dyslexic	reading
64	wrong	almost certain	dyslexic	reading
64	wrong	almost certain	dyslexic	reading
64	wrong	almost certain	dyslexic	reading
64	wrong	almost certain	dyslexic	reading
64	correct	almost certain	dyslexic	reading
64	correct	almost certain	dyslexic	reading
64	correct	almost certain	dyslexic	reading
64	correct	almost certain	dyslexic	reading
64	correct	almost certain	dyslexic	reading
64	wrong	very certain	dyslexic	reading
64	correct	very certain	dyslexic	reading
64	correct	very certain	dyslexic	reading
64	correct	very certain	dyslexic	reading
64	correct	very certain	dyslexic	reading
64	correct	very certain	dyslexic	reading
64	correct	very certain	dyslexic	reading
65	wrong	not certain	dyslexic	reading
65	wrong	not certain	dyslexic	reading
65	wrong	not certain	dyslexic	reading
65	wrong	almost certain	dyslexic	reading
65	wrong	almost certain	dyslexic	reading
65	wrong	almost certain	dyslexic	reading
65	wrong	almost certain	dyslexic	reading
65	wrong	almost certain	dyslexic	reading
65	wrong	almost certain	dyslexic	reading
65	wrong	almost certain	dyslexic	reading
65	wrong	almost certain	dyslexic	reading
65	wrong	almost certain	dyslexic	reading
65	correct	almost certain	dyslexic	reading
65	correct	almost certain	dyslexic	reading
65	correct	almost certain	dyslexic	reading
65	correct	almost certain	dyslexic	reading
65	correct	almost certain	dyslexic	reading
65	wrong	very certain	dyslexic	reading
65	correct	very certain	dyslexic	reading
65	correct	very certain	dyslexic	reading
66	wrong	not certain	dyslexic	reading
66	wrong	not certain	dyslexic	reading
66	correct	not certain	dyslexic	reading
66	wrong	almost certain	dyslexic	reading
66	wrong	almost certain	dyslexic	reading
66	wrong	almost certain	dyslexic	reading
66	wrong	almost certain	dyslexic	reading
66	correct	almost certain	dyslexic	reading
66	correct	almost certain	dyslexic	reading
66	correct	almost certain	dyslexic	reading
66	correct	almost certain	dyslexic	reading
66	wrong	very certain	dyslexic	reading
66	wrong	very certain	dyslexic	reading
66	wrong	very certain	dyslexic	reading
66	wrong	very certain	dyslexic	reading
66	correct	very certain	dyslexic	reading
66	correct	very certain	dyslexic	reading
66	correct	very certain	dyslexic	reading
66	correct	very certain	dyslexic	reading
66	correct	very certain	dyslexic	reading
67	wrong	not certain	dyslexic	reading
67	correct	not certain	dyslexic	reading
67	wrong	almost certain	dyslexic	reading
67	wrong	almost certain	dyslexic	reading
67	wrong	almost certain	dyslexic	reading
67	correct	almost certain	dyslexic	reading
67	correct	almost certain	dyslexic	reading
67	correct	almost certain	dyslexic	reading
67	correct	almost certain	dyslexic	reading
67	correct	almost certain	dyslexic	reading
67	correct	almost certain	dyslexic	reading
67	correct	almost certain	dyslexic	reading
67	correct	almost certain	dyslexic	reading
67	wrong	very certain	dyslexic	reading
67	wrong	very certain	dyslexic	reading
67	wrong	very certain	dyslexic	reading
67	wrong	very certain	dyslexic	reading
67	correct	very certain	dyslexic	reading
67	correct	very certain	dyslexic	reading
67	correct	very certain	dyslexic	reading
68	correct	not certain	dyslexic	reading
68	correct	not certain	dyslexic	reading
68	wrong	almost certain	dyslexic	reading
68	wrong	almost certain	dyslexic	reading
68	wrong	almost certain	dyslexic	reading
68	correct	almost certain	dyslexic	reading
68	correct	almost certain	dyslexic	reading
68	correct	almost certain	dyslexic	reading
68	correct	almost certain	dyslexic	reading
68	correct	almost certain	dyslexic	reading
68	correct	almost certain	dyslexic	reading
68	wrong	very certain	dyslexic	reading
68	wrong	very certain	dyslexic	reading
68	wrong	very certain	dyslexic	reading
68	wrong	very certain	dyslexic	reading
68	wrong	very certain	dyslexic	reading
68	wrong	very certain	dyslexic	reading
68	wrong	very certain	dyslexic	reading
68	correct	very certain	dyslexic	reading
68	correct	very certain	dyslexic	reading
69	wrong	not certain	dyslexic	reading
69	wrong	not certain	dyslexic	reading
69	wrong	not certain	dyslexic	reading
69	correct	not certain	dyslexic	reading
69	wrong	almost certain	dyslexic	reading
69	wrong	almost certain	dyslexic	reading
69	wrong	almost certain	dyslexic	reading
69	wrong	almost certain	dyslexic	reading
69	correct	almost certain	dyslexic	reading
69	correct	almost certain	dyslexic	reading
69	correct	almost certain	dyslexic	reading
69	correct	almost certain	dyslexic	reading
69	correct	almost certain	dyslexic	reading
69	correct	almost certain	dyslexic	reading
69	correct	almost certain	dyslexic	reading
69	wrong	very certain	dyslexic	reading
69	correct	very certain	dyslexic	reading
69	correct	very certain	dyslexic	reading
69	correct	very certain	dyslexic	reading
69	correct	very certain	dyslexic	reading
70	wrong	not certain	dyslexic	reading
70	wrong	not certain	dyslexic	reading
70	wrong	not certain	dyslexic	reading
70	wrong	not certain	dyslexic	reading
70	wrong	not certain	dyslexic	reading
70	correct	not certain	dyslexic	reading
70	correct	not certain	dyslexic	reading
70	wrong	almost certain	dyslexic	reading
70	wrong	almost certain	dyslexic	reading
70	wrong	almost certain	dyslexic	reading
70	correct	almost certain	dyslexic	reading
70	correct	almost certain	dyslexic	reading
70	correct	almost certain	dyslexic	reading
70	correct	almost certain	dyslexic	reading
70	correct	almost certain	dyslexic	reading
70	correct	very certain	dyslexic	reading
70	correct	very certain	dyslexic	reading
70	correct	very certain	dyslexic	reading
70	correct	very certain	dyslexic	reading
70	correct	very certain	dyslexic	reading
71	wrong	not certain	dyslexic	reading
71	wrong	not certain	dyslexic	reading
71	wrong	not certain	dyslexic	reading
71	wrong	not certain	dyslexic	reading
71	wrong	not certain	dyslexic	reading
71	wrong	not certain	dyslexic	reading
71	wrong	almost certain	dyslexic	reading
71	wrong	almost certain	dyslexic	reading
71	wrong	almost certain	dyslexic	reading
71	wrong	almost certain	dyslexic	reading
71	correct	almost certain	dyslexic	reading
71	correct	almost certain	dyslexic	reading
71	correct	almost certain	dyslexic	reading
71	correct	almost certain	dyslexic	reading
71	wrong	very certain	dyslexic	reading
71	correct	very certain	dyslexic	reading
71	correct	very certain	dyslexic	reading
71	correct	very certain	dyslexic	reading
71	correct	very certain	dyslexic	reading
71	correct	very certain	dyslexic	reading
72	wrong	not certain	dyslexic	reading
72	wrong	not certain	dyslexic	reading
72	wrong	not certain	dyslexic	reading
72	wrong	not certain	dyslexic	reading
72	correct	not certain	dyslexic	reading
72	wrong	almost certain	dyslexic	reading
72	wrong	almost certain	dyslexic	reading
72	wrong	almost certain	dyslexic	reading
72	wrong	almost certain	dyslexic	reading
72	correct	almost certain	dyslexic	reading
72	correct	almost certain	dyslexic	reading
72	correct	almost certain	dyslexic	reading
72	correct	almost certain	dyslexic	reading
72	correct	very certain	dyslexic	reading
72	correct	very certain	dyslexic	reading
72	correct	very certain	dyslexic	reading
72	correct	very certain	dyslexic	reading
72	correct	very certain	dyslexic	reading
72	correct	very certain	dyslexic	reading
72	correct	very certain	dyslexic	reading
73	wrong	not certain	dyslexic	reading
73	correct	not certain	dyslexic	reading
73	wrong	almost certain	dyslexic	reading
73	wrong	almost certain	dyslexic	reading
73	wrong	almost certain	dyslexic	reading
73	wrong	almost certain	dyslexic	reading
73	wrong	almost certain	dyslexic	reading
73	wrong	almost certain	dyslexic	reading
73	wrong	almost certain	dyslexic	reading
73	wrong	almost certain	dyslexic	reading
73	correct	almost certain	dyslexic	reading
73	correct	almost certain	dyslexic	reading
73	correct	almost certain	dyslexic	reading
73	wrong	very certain	dyslexic	reading
73	wrong	very certain	dyslexic	reading
73	correct	very certain	dyslexic	reading
73	correct	very certain	dyslexic	reading
73	correct	very certain	dyslexic	reading
73	correct	very certain	dyslexic	reading
73	correct	very certain	dyslexic	reading
74	wrong	not certain	dyslexic	reading
74	wrong	almost certain	dyslexic	reading
74	wrong	almost certain	dyslexic	reading
74	wrong	almost certain	dyslexic	reading
74	wrong	almost certain	dyslexic	reading
74	correct	almost certain	dyslexic	reading
74	correct	almost certain	dyslexic	reading
74	correct	almost certain	dyslexic	reading
74	correct	almost certain	dyslexic	reading
74	correct	almost certain	dyslexic	reading
74	correct	almost certain	dyslexic	reading
74	correct	almost certain	dyslexic	reading
74	wrong	very certain	dyslexic	reading
74	wrong	very certain	dyslexic	reading
74	wrong	very certain	dyslexic	reading
74	wrong	very certain	dyslexic	reading
74	wrong	very certain	dyslexic	reading
74	correct	very certain	dyslexic	reading
74	correct	very certain	dyslexic	reading
74	correct	very certain	dyslexic	reading
75	wrong	not certain	dyslexic	reading
75	wrong	not certain	dyslexic	reading
75	wrong	not certain	dyslexic	reading
75	wrong	not certain	dyslexic	reading
75	wrong	not certain	dyslexic	reading
75	wrong	not certain	dyslexic	reading
75	wrong	not certain	dyslexic	reading
75	wrong	not certain	dyslexic	reading
75	wrong	not certain	dyslexic	reading
75	wrong	not certain	dyslexic	reading
75	wrong	almost certain	dyslexic	reading
75	wrong	almost certain	dyslexic	reading
75	wrong	almost certain	dyslexic	reading
75	correct	almost certain	dyslexic	reading
75	correct	almost certain	dyslexic	reading
75	correct	very certain	dyslexic	reading
75	correct	very certain	dyslexic	reading
75	correct	very certain	dyslexic	reading
75	correct	very certain	dyslexic	reading
75	correct	very certain	dyslexic	reading
76	wrong	not certain	dyslexic	reading
76	correct	not certain	dyslexic	reading
76	wrong	almost certain	dyslexic	reading
76	wrong	almost certain	dyslexic	reading
76	wrong	almost certain	dyslexic	reading
76	wrong	almost certain	dyslexic	reading
76	wrong	almost certain	dyslexic	reading
76	correct	almost certain	dyslexic	reading
76	correct	almost certain	dyslexic	reading
76	correct	almost certain	dyslexic	reading
76	correct	almost certain	dyslexic	reading
76	correct	almost certain	dyslexic	reading
76	correct	almost certain	dyslexic	reading
76	correct	almost certain	dyslexic	reading
76	correct	almost certain	dyslexic	reading
76	correct	very certain	dyslexic	reading
76	correct	very certain	dyslexic	reading
76	correct	very certain	dyslexic	reading
76	correct	very certain	dyslexic	reading
76	correct	very certain	dyslexic	reading
77	wrong	not certain	dyslexic	reading
77	correct	not certain	dyslexic	reading
77	wrong	almost certain	dyslexic	reading
77	wrong	almost certain	dyslexic	reading
77	wrong	almost certain	dyslexic	reading
77	wrong	almost certain	dyslexic	reading
77	wrong	almost certain	dyslexic	reading
77	wrong	almost certain	dyslexic	reading
77	wrong	almost certain	dyslexic	reading
77	wrong	almost certain	dyslexic	reading
77	wrong	almost certain	dyslexic	reading
77	correct	almost certain	dyslexic	reading
77	correct	almost certain	dyslexic	reading
77	correct	almost certain	dyslexic	reading
77	correct	almost certain	dyslexic	reading
77	correct	almost certain	dyslexic	reading
77	correct	almost certain	dyslexic	reading
77	wrong	very certain	dyslexic	reading
77	correct	very certain	dyslexic	reading
77	correct	very certain	dyslexic	reading
78	wrong	not certain	dyslexic	reading
78	wrong	not certain	dyslexic	reading
78	wrong	not certain	dyslexic	reading
78	wrong	not certain	dyslexic	reading
78	wrong	not certain	dyslexic	reading
78	wrong	almost certain	dyslexic	reading
78	wrong	almost certain	dyslexic	reading
78	wrong	almost certain	dyslexic	reading
78	wrong	almost certain	dyslexic	reading
78	correct	almost certain	dyslexic	reading
78	correct	almost certain	dyslexic	reading
78	correct	almost certain	dyslexic	reading
78	correct	almost certain	dyslexic	reading
78	correct	almost certain	dyslexic	reading
78	correct	almost certain	dyslexic	reading
78	wrong	very certain	dyslexic	reading
78	correct	very certain	dyslexic	reading
78	correct	very certain	dyslexic	reading
78	correct	very certain	dyslexic	reading
78	correct	very certain	dyslexic	reading
79	wrong	not certain	dyslexic	reading
79	wrong	not certain	dyslexic	reading
79	correct	not certain	dyslexic	reading
79	wrong	almost certain	dyslexic	reading
79	wrong	almost certain	dyslexic	reading
79	wrong	almost certain	dyslexic	reading
79	wrong	almost certain	dyslexic	reading
79	wrong	almost certain	dyslexic	reading
79	wrong	almost certain	dyslexic	reading
79	wrong	almost certain	dyslexic	reading
79	wrong	almost certain	dyslexic	reading
79	correct	almost certain	dyslexic	reading
79	wrong	very certain	dyslexic	reading
79	wrong	very certain	dyslexic	reading
79	wrong	very certain	dyslexic	reading
79	wrong	very certain	dyslexic	reading
79	wrong	very certain	dyslexic	reading
79	wrong	very certain	dyslexic	reading
79	correct	very certain	dyslexic	reading
79	correct	very certain	dyslexic	reading
80	wrong	not certain	dyslexic	reading
80	wrong	not certain	dyslexic	reading
80	wrong	not certain	dyslexic	reading
80	wrong	not certain	dyslexic	reading
80	wrong	not certain	dyslexic	reading
80	wrong	not certain	dyslexic	reading
80	wrong	not certain	dyslexic	reading
80	correct	not certain	dyslexic	reading
80	correct	not certain	dyslexic	reading
80	wrong	almost certain	dyslexic	reading
80	wrong	almost certain	dyslexic	reading
80	correct	almost certain	dyslexic	reading
80	correct	almost certain	dyslexic	reading
80	correct	almost certain	dyslexic	reading
80	correct	almost certain	dyslexic	reading
80	wrong	very certain	dyslexic	reading
80	wrong	very certain	dyslexic	reading
80	correct	very certain	dyslexic	reading
80	correct	very certain	dyslexic	reading
80	correct	very certain	dyslexic	reading
81	wrong	not certain	dyslexic	reading
81	wrong	not certain	dyslexic	reading
81	correct	not certain	dyslexic	reading
81	wrong	almost certain	dyslexic	reading
81	wrong	almost certain	dyslexic	reading
81	wrong	almost certain	dyslexic	reading
81	wrong	almost certain	dyslexic	reading
81	correct	almost certain	dyslexic	reading
81	correct	almost certain	dyslexic	reading
81	correct	almost certain	dyslexic	reading
81	correct	almost certain	dyslexic	reading
81	correct	almost certain	dyslexic	reading
81	correct	almost certain	dyslexic	reading
81	wrong	very certain	dyslexic	reading
81	correct	very certain	dyslexic	reading
81	correct	very certain	dyslexic	reading
81	correct	very certain	dyslexic	reading
81	correct	very certain	dyslexic	reading
81	correct	very certain	dyslexic	reading
81	correct	very certain	dyslexic	reading
82	wrong	not certain	dyslexic	reading
82	wrong	not certain	dyslexic	reading
82	wrong	not certain	dyslexic	reading
82	correct	not certain	dyslexic	reading
82	correct	not certain	dyslexic	reading
82	correct	not certain	dyslexic	reading
82	wrong	almost certain	dyslexic	reading
82	wrong	almost certain	dyslexic	reading
82	wrong	almost certain	dyslexic	reading
82	wrong	almost certain	dyslexic	reading
82	wrong	almost certain	dyslexic	reading
82	correct	almost certain	dyslexic	reading
82	correct	almost certain	dyslexic	reading
82	wrong	very certain	dyslexic	reading
82	wrong	very certain	dyslexic	reading
82	wrong	very certain	dyslexic	reading
82	wrong	very certain	dyslexic	reading
82	correct	very certain	dyslexic	reading
82	correct	very certain	dyslexic	reading
82	correct	very certain	dyslexic	reading
83	wrong	not certain	dyslexic	reading
83	wrong	not certain	dyslexic	reading
83	wrong	not certain	dyslexic	reading
83	wrong	almost certain	dyslexic	reading
83	wrong	almost certain	dyslexic	reading
83	wrong	almost certain	dyslexic	reading
83	wrong	almost certain	dyslexic	reading
83	wrong	almost certain	dyslexic	reading
83	wrong	almost certain	dyslexic	reading
83	wrong	almost certain	dyslexic	reading
83	wrong	almost certain	dyslexic	reading
83	wrong	almost certain	dyslexic	reading
83	correct	almost certain	dyslexic	reading
83	correct	almost certain	dyslexic	reading
83	correct	almost certain	dyslexic	reading
83	correct	almost certain	dyslexic	reading
83	correct	almost certain	dyslexic	reading
83	wrong	very certain	dyslexic	reading
83	correct	very certain	dyslexic	reading
83	correct	very certain	dyslexic	reading
84	wrong	not certain	dyslexic	reading
84	wrong	not certain	dyslexic	reading
84	wrong	almost certain	dyslexic	reading
84	wrong	almost certain	dyslexic	reading
84	wrong	almost certain	dyslexic	reading
84	wrong	almost certain	dyslexic	reading
84	wrong	almost certain	dyslexic	reading
84	correct	almost certain	dyslexic	reading
84	correct	almost certain	dyslexic	reading
84	correct	almost certain	dyslexic	reading
84	correct	almost certain	dyslexic	reading
84	wrong	very certain	dyslexic	reading
84	wrong	very certain	dyslexic	reading
84	wrong	very certain	dyslexic	reading
84	correct	very certain	dyslexic	reading
84	correct	very certain	dyslexic	reading
84	correct	very certain	dyslexic	reading
84	correct	very certain	dyslexic	reading
84	correct	very certain	dyslexic	reading
84	correct	very certain	dyslexic	reading
85	wrong	not certain	dyslexic	reading
85	wrong	not certain	dyslexic	reading
85	wrong	not certain	dyslexic	reading
85	wrong	not certain	dyslexic	reading
85	correct	not certain	dyslexic	reading
85	correct	not certain	dyslexic	reading
85	wrong	almost certain	dyslexic	reading
85	correct	almost certain	dyslexic	reading
85	correct	almost certain	dyslexic	reading
85	wrong	very certain	dyslexic	reading
85	wrong	very certain	dyslexic	reading
85	wrong	very certain	dyslexic	reading
85	wrong	very certain	dyslexic	reading
85	correct	very certain	dyslexic	reading
85	correct	very certain	dyslexic	reading
85	correct	very certain	dyslexic	reading
85	correct	very certain	dyslexic	reading
85	correct	very certain	dyslexic	reading
85	correct	very certain	dyslexic	reading
85	correct	very certain	dyslexic	reading
86	wrong	not certain	dyslexic	reading
86	wrong	not certain	dyslexic	reading
86	wrong	not certain	dyslexic	reading
86	wrong	not certain	dyslexic	reading
86	correct	not certain	dyslexic	reading
86	correct	not certain	dyslexic	reading
86	wrong	almost certain	dyslexic	reading
86	wrong	almost certain	dyslexic	reading
86	correct	almost certain	dyslexic	reading
86	correct	almost certain	dyslexic	reading
86	correct	almost certain	dyslexic	reading
86	correct	almost certain	dyslexic	reading
86	correct	almost certain	dyslexic	reading
86	correct	almost certain	dyslexic	reading
86	correct	very certain	dyslexic	reading
86	correct	very certain	dyslexic	reading
86	correct	very certain	dyslexic	reading
86	correct	very certain	dyslexic	reading
86	correct	very certain	dyslexic	reading
86	correct	very certain	dyslexic	reading
87	wrong	not certain	dyslexic	reading
87	wrong	not certain	dyslexic	reading
87	wrong	not certain	dyslexic	reading
87	wrong	not certain	dyslexic	reading
87	wrong	not certain	dyslexic	reading
87	wrong	not certain	dyslexic	reading
87	correct	not certain	dyslexic	reading
87	correct	not certain	dyslexic	reading
87	wrong	almost certain	dyslexic	reading
87	wrong	almost certain	dyslexic	reading
87	correct	almost certain	dyslexic	reading
87	correct	almost certain	dyslexic	reading
87	correct	almost certain	dyslexic	reading
87	correct	almost certain	dyslexic	reading
87	wrong	very certain	dyslexic	reading
87	wrong	very certain	dyslexic	reading
87	wrong	very certain	dyslexic	reading
87	correct	very certain	dyslexic	reading
87	correct	very certain	dyslexic	reading
87	correct	very certain	dyslexic	reading
88	wrong	not certain	dyslexic	reading
88	wrong	not certain	dyslexic	reading
88	wrong	not certain	dyslexic	reading
88	wrong	not certain	dyslexic	reading
88	wrong	not certain	dyslexic	reading
88	wrong	not certain	dyslexic	reading
88	correct	not certain	dyslexic	reading
88	wrong	almost certain	dyslexic	reading
88	correct	almost certain	dyslexic	reading
88	correct	almost certain	dyslexic	reading
88	correct	almost certain	dyslexic	reading
88	correct	almost certain	dyslexic	reading
88	correct	almost certain	dyslexic	reading
88	correct	almost certain	dyslexic	reading
88	wrong	very certain	dyslexic	reading
88	wrong	very certain	dyslexic	reading
88	correct	very certain	dyslexic	reading
88	correct	very certain	dyslexic	reading
88	correct	very certain	dyslexic	reading
88	correct	very certain	dyslexic	reading
89	wrong	not certain	dyslexic	reading
89	correct	not certain	dyslexic	reading
89	correct	not certain	dyslexic	reading
89	correct	not certain	dyslexic	reading
89	correct	not certain	dyslexic	reading
89	wrong	almost certain	dyslexic	reading
89	wrong	almost certain	dyslexic	reading
89	wrong	almost certain	dyslexic	reading
89	correct	almost certain	dyslexic	reading
89	correct	almost certain	dyslexic	reading
89	correct	almost certain	dyslexic	reading
89	correct	almost certain	dyslexic	reading
89	correct	almost certain	dyslexic	reading
89	correct	almost certain	dyslexic	reading
89	wrong	very certain	dyslexic	reading
89	wrong	very certain	dyslexic	reading
89	correct	very certain	dyslexic	reading
89	correct	very certain	dyslexic	reading
89	correct	very certain	dyslexic	reading
89	correct	very certain	dyslexic	reading
90	wrong	not certain	dyslexic	reading
90	wrong	not certain	dyslexic	reading
90	wrong	not certain	dyslexic	reading
90	wrong	not certain	dyslexic	reading
90	correct	not certain	dyslexic	reading
90	wrong	almost certain	dyslexic	reading
90	wrong	almost certain	dyslexic	reading
90	wrong	almost certain	dyslexic	reading
90	wrong	almost certain	dyslexic	reading
90	correct	almost certain	dyslexic	reading
90	correct	almost certain	dyslexic	reading
90	correct	almost certain	dyslexic	reading
90	correct	almost certain	dyslexic	reading
90	correct	almost certain	dyslexic	reading
90	correct	almost certain	dyslexic	reading
90	wrong	very certain	dyslexic	reading
90	wrong	very certain	dyslexic	reading
90	correct	very certain	dyslexic	reading
90	correct	very certain	dyslexic	reading
90	correct	very certain	dyslexic	reading
91	wrong	not certain	dyslexic	reading
91	wrong	not certain	dyslexic	reading
91	wrong	not certain	dyslexic	reading
91	wrong	not certain	dyslexic	reading
91	wrong	not certain	dyslexic	reading
91	wrong	not certain	dyslexic	reading
91	wrong	not certain	dyslexic	reading
91	wrong	not certain	dyslexic	reading
91	wrong	not certain	dyslexic	reading
91	correct	not certain	dyslexic	reading
91	wrong	almost certain	dyslexic	reading
91	wrong	almost certain	dyslexic	reading
91	wrong	almost certain	dyslexic	reading
91	correct	almost certain	dyslexic	reading
91	correct	almost certain	dyslexic	reading
91	correct	very certain	dyslexic	reading
91	correct	very certain	dyslexic	reading
91	correct	very certain	dyslexic	reading
91	correct	very certain	dyslexic	reading
91	correct	very certain	dyslexic	reading
92	wrong	not certain	dyslexic	reading
92	wrong	not certain	dyslexic	reading
92	wrong	not certain	dyslexic	reading
92	wrong	not certain	dyslexic	reading
92	wrong	not certain	dyslexic	reading
92	wrong	not certain	dyslexic	reading
92	wrong	not certain	dyslexic	reading
92	wrong	not certain	dyslexic	reading
92	wrong	not certain	dyslexic	reading
92	wrong	not certain	dyslexic	reading
92	wrong	not certain	dyslexic	reading
92	wrong	not certain	dyslexic	reading
92	wrong	not certain	dyslexic	reading
92	wrong	almost certain	dyslexic	reading
92	correct	very certain	dyslexic	reading
92	correct	very certain	dyslexic	reading
92	correct	very certain	dyslexic	reading
92	correct	very certain	dyslexic	reading
92	correct	very certain	dyslexic	reading
92	correct	very certain	dyslexic	reading
93	wrong	not certain	dyslexic	reading
93	wrong	not certain	dyslexic	reading
93	wrong	not certain	dyslexic	reading
93	wrong	not certain	dyslexic	reading
93	wrong	almost certain	dyslexic	reading
93	wrong	almost certain	dyslexic	reading
93	wrong	almost certain	dyslexic	reading
93	wrong	almost certain	dyslexic	reading
93	wrong	almost certain	dyslexic	reading
93	correct	almost certain	dyslexic	reading
93	correct	almost certain	dyslexic	reading
93	wrong	very certain	dyslexic	reading
93	wrong	very certain	dyslexic	reading
93	wrong	very certain	dyslexic	reading
93	correct	very certain	dyslexic	reading
93	correct	very certain	dyslexic	reading
93	correct	very certain	dyslexic	reading
93	correct	very certain	dyslexic	reading
93	correct	very certain	dyslexic	reading
93	correct	very certain	dyslexic	reading
94	wrong	not certain	dyslexic	reading
94	wrong	not certain	dyslexic	reading
94	wrong	not certain	dyslexic	reading
94	wrong	not certain	dyslexic	reading
94	wrong	not certain	dyslexic	reading
94	wrong	not certain	dyslexic	reading
94	wrong	almost certain	dyslexic	reading
94	wrong	almost certain	dyslexic	reading
94	wrong	almost certain	dyslexic	reading
94	wrong	almost certain	dyslexic	reading
94	wrong	almost certain	dyslexic	reading
94	correct	almost certain	dyslexic	reading
94	correct	almost certain	dyslexic	reading
94	correct	very certain	dyslexic	reading
94	correct	very certain	dyslexic	reading
94	correct	very certain	dyslexic	reading
94	correct	very certain	dyslexic	reading
94	correct	very certain	dyslexic	reading
94	correct	very certain	dyslexic	reading
94	correct	very certain	dyslexic	reading
95	wrong	not certain	dyslexic	reading
95	wrong	not certain	dyslexic	reading
95	wrong	not certain	dyslexic	reading
95	wrong	not certain	dyslexic	reading
95	wrong	not certain	dyslexic	reading
95	wrong	not certain	dyslexic	reading
95	wrong	not certain	dyslexic	reading
95	wrong	almost certain	dyslexic	reading
95	wrong	almost certain	dyslexic	reading
95	wrong	almost certain	dyslexic	reading
95	wrong	almost certain	dyslexic	reading
95	correct	almost certain	dyslexic	reading
95	wrong	very certain	dyslexic	reading
95	wrong	very certain	dyslexic	reading
95	wrong	very certain	dyslexic	reading
95	correct	very certain	dyslexic	reading
95	correct	very certain	dyslexic	reading
95	correct	very certain	dyslexic	reading
95	correct	very certain	dyslexic	reading
95	correct	very certain	dyslexic	reading
96	wrong	not certain	dyslexic	reading
96	wrong	not certain	dyslexic	reading
96	wrong	not certain	dyslexic	reading
96	wrong	not certain	dyslexic	reading
96	wrong	almost certain	dyslexic	reading
96	wrong	almost certain	dyslexic	reading
96	wrong	almost certain	dyslexic	reading
96	correct	almost certain	dyslexic	reading
96	correct	almost certain	dyslexic	reading
96	correct	almost certain	dyslexic	reading
96	correct	almost certain	dyslexic	reading
96	correct	almost certain	dyslexic	reading
96	wrong	very certain	dyslexic	reading
96	wrong	very certain	dyslexic	reading
96	correct	very certain	dyslexic	reading
96	correct	very certain	dyslexic	reading
96	correct	very certain	dyslexic	reading
96	correct	very certain	dyslexic	reading
96	correct	very certain	dyslexic	reading
96	correct	very certain	dyslexic	reading
97	wrong	not certain	dyslexic	reading
97	wrong	not certain	dyslexic	reading
97	wrong	not certain	dyslexic	reading
97	correct	not certain	dyslexic	reading
97	wrong	almost certain	dyslexic	reading
97	wrong	almost certain	dyslexic	reading
97	wrong	almost certain	dyslexic	reading
97	wrong	almost certain	dyslexic	reading
97	correct	almost certain	dyslexic	reading
97	correct	almost certain	dyslexic	reading
97	correct	almost certain	dyslexic	reading
97	wrong	very certain	dyslexic	reading
97	wrong	very certain	dyslexic	reading
97	wrong	very certain	dyslexic	reading
97	correct	very certain	dyslexic	reading
97	correct	very certain	dyslexic	reading
97	correct	very certain	dyslexic	reading
97	correct	very certain	dyslexic	reading
97	correct	very certain	dyslexic	reading
97	correct	very certain	dyslexic	reading
98	wrong	not certain	dyslexic	reading
98	wrong	not certain	dyslexic	reading
98	wrong	not certain	dyslexic	reading
98	wrong	not certain	dyslexic	reading
98	wrong	not certain	dyslexic	reading
98	wrong	not certain	dyslexic	reading
98	wrong	almost certain	dyslexic	reading
98	wrong	almost certain	dyslexic	reading
98	correct	almost certain	dyslexic	reading
98	correct	almost certain	dyslexic	reading
98	wrong	very certain	dyslexic	reading
98	correct	very certain	dyslexic	reading
98	correct	very certain	dyslexic	reading
98	correct	very certain	dyslexic	reading
98	correct	very certain	dyslexic	reading
98	correct	very certain	dyslexic	reading
98	correct	very certain	dyslexic	reading
98	correct	very certain	dyslexic	reading
98	correct	very certain	dyslexic	reading
98	correct	very certain	dyslexic	reading
99	correct	not certain	dyslexic	reading
99	correct	not certain	dyslexic	reading
99	wrong	almost certain	dyslexic	reading
99	correct	almost certain	dyslexic	reading
99	correct	almost certain	dyslexic	reading
99	correct	almost certain	dyslexic	reading
99	correct	almost certain	dyslexic	reading
99	correct	almost certain	dyslexic	reading
99	wrong	very certain	dyslexic	reading
99	wrong	very certain	dyslexic	reading
99	correct	very certain	dyslexic	reading
99	correct	very certain	dyslexic	reading
99	correct	very certain	dyslexic	reading
99	correct	very certain	dyslexic	reading
99	correct	very certain	dyslexic	reading
99	correct	very certain	dyslexic	reading
99	correct	very certain	dyslexic	reading
99	correct	very certain	dyslexic	reading
99	correct	very certain	dyslexic	reading
99	correct	very certain	dyslexic	reading
100	wrong	almost certain	dyslexic	reading
100	wrong	almost certain	dyslexic	reading
100	wrong	almost certain	dyslexic	reading
100	wrong	almost certain	dyslexic	reading
100	wrong	almost certain	dyslexic	reading
100	wrong	almost certain	dyslexic	reading
100	wrong	almost certain	dyslexic	reading
100	correct	almost certain	dyslexic	reading
100	correct	almost certain	dyslexic	reading
100	correct	almost certain	dyslexic	reading
100	correct	almost certain	dyslexic	reading
100	correct	almost certain	dyslexic	reading
100	wrong	very certain	dyslexic	reading
100	wrong	very certain	dyslexic	reading
100	correct	very certain	dyslexic	reading
100	correct	very certain	dyslexic	reading
100	correct	very certain	dyslexic	reading
100	correct	very certain	dyslexic	reading
100	correct	very certain	dyslexic	reading
[truncated: 8,000 more rows]
