# Supplementary material for: Metacognition for Spelling in Higher Education Students with Dyslexia: Is There Evidence for the Dual Burden Hypothesis?
Source: PLoS One. 2014 Sep 5;9(9):e106550. doi: 10.1371/journal.pone.0106550 (PMC4156348; doi:10.1371/journal.pone.0106550)
Supplement: File S2 — This is a file to run the statistical analyses in R. Once you are in the R programming environment, it should run on the data file (if the latter has been placed in your working directory). You must make sure that the package Ordinal is loaded as well. The output of the analyses can directly be compared to the summary in Table 3. (R) [file pone.0106550.s002.r]

##################################################
# sdt analysis
# fit an ordinal mixed model 
# using the 'ordinal' package
##################################################

rm(list=ls())

# install.packages("ordinal")
require(ordinal)

data <- read.table("sdt.tsv", sep="\t", header=TRUE)

# order levels of sayswrong
data$sayswrong <- ordered(data$sayswrong, levels=c("very certain", "almost certain", "not certain"))

# contrast coding for iswrong
contrasts(data$iswrong) <- c(-0.5,0.5)

# contrast code group
contrasts(data$group) <- contr.helmert

# group: Control as reference
data$groupC <- data$group
contrasts(data$groupC) <- contr.treatment(2, 1)

# group: Dys as reference
data$groupD <- data$group
contrasts(data$groupD) <- contr.treatment(2, 2)


##################################################
# model for spelling
##################################################

spelling <- data[data$task=="spelling",]

# fit with contrast coding 
fit.spelling <- clmm(sayswrong ~ iswrong * group + (iswrong|subject), data=spelling, link="probit")

# fit with control as reference
fit.spellingC <- clmm(sayswrong ~ iswrong * groupC + (iswrong|subject), data=spelling, link="probit")
summary(fit.spellingC)

# fit with dys as reference
fit.spellingD <- clmm(sayswrong ~ iswrong * groupD + (iswrong|subject), data=spelling, link="probit")
summary(fit.spellingD)

##################################################
# model for reading
##################################################

reading <- data[data$task=="reading",]

fit.reading <- clmm(sayswrong ~ iswrong * group + (iswrong|subject), data=reading, link="probit")

# fit with control as reference
fit.readingC <- clmm(sayswrong ~ iswrong * groupC + (iswrong|subject), data=reading, link="probit")
summary(fit.readingC)

# fit with dys as reference
fit.readingD <- clmm(sayswrong ~ iswrong * groupD + (iswrong|subject), data=reading, link="probit")
summary(fit.readingD)
